# Supplementary material for: Civil war and death in Yemen: Analysis of SMART survey and ACLED data, 2012–2019
Source: PLOS Glob Public Health. 2022 Aug 8;2(8):e0000581. doi: 10.1371/journal.pgph.0000581 (PMC10022117; doi:10.1371/journal.pgph.0000581)
Supplement: S1 Data — (XLSX) [file pgph.0000581.s005.xlsx]

## Sheet: Data_set
ID	YEAR	RECALL.PERIOD	CDR	EST.POP	EVENT	PERSON_TIME
001A	2013	90	0.24	263055	568	2367.5
001B	2013	90	0.27	253996	617	2285.96
002A	2016	90	0.22	556000	1101	5004
003A	2018	90	0.1	275948	248	2483.53
003B	2018	90	0.21	290864	550	2617.78
004A	2012	90	0.18	773247	1253	6959.22
005A	2015	135	0.41	773248	4280	10438.9
006A	2016	90	0.44	894000	3540	8046
007A	2018	123	0.11	939800	1272	11559.5
008A	2016	90	0.21	698000	1319	6282
008B	2016	90	0.39	689000	2418	6201
009A	2018	133.5	0.03	730080	292	9746.57
010A	2016	90	0.22	576000	1140	5184
011A	2018	144	0.3	589000	2544	8481.6
012A	2015	135	0.33	725400	3232	9792.9
013A	2016	90	0.15	744000	1004	6696
014A	2018	145	0.2	743366	2156	10778.8
015A	2014	90	0.1	1.38621e+06	1248	12475.9
015B	2014	90	0.18	1.48333e+06	2403	13350
016A	2015	135	0.19	2855700	7325	38551.9
017A	2016	90	0.04	3097000	1115	27873
018A	2018	116	0.04	152100	71	1764.36
019A	2019	191.5	0.16	154838	474	2965.14
020A	2013	90	0.15	304582	411	2741.24
020B	2013	90	0.33	315135	936	2836.22
021A	2016	90	0.16	677000	975	6093
022A	2016	90	0.12	2821334	3047	25392
023A	2016	90	0.07	1039000	655	9351
023B	2018	130.5	0.3	1083560	4242	14140.5
024A	2013	90	0.27	1025131	2491	9226.18
024B	2013	90	0.19	661415	1131	5952.74
025A	2016	90	0.11	1862000	1843	16758
026A	2016	90	0.21	1384819	2617	12463.4
027A	2018	98.5	0.39	784755	3015	7729.83
027B	2018	106.5	0.13	670610	928	7142
028A	2012	90	0.25	975250	2194	8777.25
028B	2012	90	0.22	905589	1793	8150.3
028C	2012	90	0.13	5128.21	6	46.15
029A	2014	90	0.15	952513	1286	8572.62
029B	2014	90	0.23	928326	1922	8354.93
030A	2015	150	0.3	1154720	5196	17320.8
030B	2015	150	0.17	845402	2156	12681
031A	2016	90	0.63	2072000	11748	18648
032A	2018	93	0.36	967686	3240	8999.48
032B	2018	93	0.26	1.16853e+06	2825	10867.3
033A	2012	90	0.16	1534422	2210	13809.8
033B	2012	90	0.19	1069933	1830	9629.4
034A	2016	90	0.15	2778000	3750	25002
035A	2017	98	0.48	1185720	5578	11620.1
035B	2017	105	0.17	1706280	3046	17915.9
036A	2012	90	0.06	440247	238	3962.22
036B	2012	90	0.18	429006	695	3861.06
037A	2014	90	0.1	4.40995e+06	3969	39689.5
037B	2014	90	0.17	4.28258e+06	6552	38543.3
038A	2015	150	0.23	83506	288	1252.59
038B	2015	150	0.1	64219	96	963.28
039A	2016	90	0.13	961000	1124	8649
040A	2018	82.5	0.12	638147	632	5264.71
040B	2018	78	0.08	380241	237	2965.88
041A	2016	90	0.56	328706	1657	2958.35
042A	2018	88	0.14	289292	356	2545.77
042B	2018	95	0.12	52664	60	500.31
043A	2012	90	0.17	500000	765	4500
043B	2016	90	0.3	551000	1488	4959
044A	2014	90	0.18	499175	809	4492.58
044B	2014	90	0.07	476225	300	4286.02
045A	2016	365	0.26	520354	4938	18992.9
045B	2016	365	0.18	523646	3440	19113.1
046A	2016	365	0.04	519631	759	18966.5
046B	2016	365	0.07	613369	1567	22388
046C	2016	90	0.15	1405666	1898	12651
047A	2018	151.5	0.35	597155	3166	9046.9
047B	2018	145	0.21	649845	1979	9422.75
048A	2016	90	0.21	619000	1170	5571
049A	2017	90	0.16	319592	460	2876.33
049B	2017	90	0.24	299408	647	2694.67
050A	2019	110.5	0.06	647168	429	7151.21
051A	2018	118	0.12	65353.8	93	771.17
052A	2019	116	0	67302.7	0	780.71
053A	2012	90	0.27	1.46855e+06	3569	13217
053B	2012	90	0.21	1.37065e+06	2591	12335.9
054A	2014	90	0.27	883007	2146	7947.06
054B	2014	90	0.24	902766	1950	8124.9
054C	2014	90	0.19	1.05343e+06	1801	9480.9
055A	2016	365	0.21	979314	7506	35745
055B	2016	365	0.09	1.09802e+06	3607	40077.7
055C	2016	365	0.16	1.03867e+06	6066	37911.3
056A	2017	90	0.09	571883	463	5146.95
057A	2018	154	0.09	1.03867e+06	1440	15995.5
057B	2018	147	0.13	1.06967e+06	2044	15724.2
057C	2018	140	0.45	1.00766e+06	6348	14107.3
